# Supplementary material for: Providers’ perceptions of communication with patients in primary healthcare in Rwanda
Source: PLoS One. 2018 Apr 4;13(4):e0195269. doi: 10.1371/journal.pone.0195269 (PMC5884556; doi:10.1371/journal.pone.0195269)
Supplement: S1 Dataset — (ZIP) [file pone.0195269.s001.zip]

Archive with 21 entries (18 files):
- S1 Dataset/
- S1 Dataset/PPC-Provider 6.docx
- __MACOSX/
- __MACOSX/S1 Dataset/
- __MACOSX/S1 Dataset/._PPC-Provider 6.docx
- S1 Dataset/PPC-Provider 7.docx
- __MACOSX/S1 Dataset/._PPC-Provider 7.docx
- S1 Dataset/PPC-Provider 1.docx
- __MACOSX/S1 Dataset/._PPC-Provider 1.docx
- S1 Dataset/PPC-Provider 3.docx
- __MACOSX/S1 Dataset/._PPC-Provider 3.docx
- S1 Dataset/PPC-Provider 4.docx
- __MACOSX/S1 Dataset/._PPC-Provider 4.docx
- S1 Dataset/PPC-Provider 2.doc
- __MACOSX/S1 Dataset/._PPC-Provider 2.doc
- S1 Dataset/PPC-Provider 8.docx
- __MACOSX/S1 Dataset/._PPC-Provider 8.docx
- S1 Dataset/PPC-Provider 9.docx
- __MACOSX/S1 Dataset/._PPC-Provider 9.docx
- S1 Dataset/PPC-Provider 5.docx
- __MACOSX/S1 Dataset/._PPC-Provider 5.docx
